# Supplementary material for: Phylodynamic and Evolution of the Hemagglutinin (HA) and Neuraminidase (NA) Genes of Influenza A(H1N1) pdm09 Viruses Circulating in the 2009 and 2023 Seasons in Italy
Source: Pathogens. 2024 Apr 17;13(4):334. doi: 10.3390/pathogens13040334 (PMC11054071; doi:10.3390/pathogens13040334)
Supplement: Supplementary file 1 [file pathogens-13-00334-s001.zip]

Archive with 11 entries (10 files):
- Suplementary_file/
- Suplementary_file/Figure_S3.pdf
- __MACOSX/Suplementary_file/._Figure_S3.pdf
- Suplementary_file/Figure_S2.pdf
- __MACOSX/Suplementary_file/._Figure_S2.pdf
- Suplementary_file/Figure_S1.pdf
- __MACOSX/Suplementary_file/._Figure_S1.pdf
- Suplementary_file/Figure_S5.pdf
- __MACOSX/Suplementary_file/._Figure_S5.pdf
- Suplementary_file/Figure_S4.pdf
- __MACOSX/Suplementary_file/._Figure_S4.pdf
